# Supplementary material for: Mechanical Improvement of Graphene Oxide Film via the Synergy of Intercalating Highly Oxidized Graphene Oxide and Borate Bridging
Source: Nanomaterials (Basel). 2025 Apr 20;15(8):630. doi: 10.3390/nano15080630 (PMC12029253; doi:10.3390/nano15080630)
Supplement: Supplementary file 1 [file nanomaterials-15-00630-s001.zip]

Archive with 1 entries (1 files):
- nanomaterials-3572343-supplementary.pdf
